# Supplementary material for: The catalytic mechanism of vitamin K epoxide reduction in a cellular environment
Source: J Biol Chem. 2020 Dec 10;296:100145. doi: 10.1074/jbc.RA120.015401 (PMC7895805; doi:10.1074/jbc.RA120.015401)
Supplement: Supplementary Excel File [file mmc2.xlsx]

## Sheet: VKOR-un-3a-good
Mascot			Δ mass
log #		NEM	125.048
11239		NEM+H2O	143.058
		d5NEM	130.079
		d5NEM+H2O	148.09
		H	1.00782
							Masses (calculated, monoisotopic, [M+H]+)					Additional	d5/(d0+d5)	avg ± std	d5/(d0+d5)			Masses (calculated, monoisotopic, [M+H]+)
C16					M+d5NEM+H2O		M	M+NEM	M+NEM+H2O	M+d5NEM	M+d5NEM+H2O	M+NEM+H2O						M	M+NEM	M+NEM+H2O	M+d5NEM	M+d5NEM+H2O	M+NEM+H2O
	peptide #1	GSPGWVRLALCLTGLVL (6-22)					1755	1880.05	1898.06	1885.08	1903.09					M+d5NEM+H2O		2118.18	2243.23	2261.24	2248.26	2266.27		peptide #4	GSPGWVRLALCLTGLVLSLY (6-25)
						Retention time		3292783		109316			0.0321319		0.201934	231741	Intensity (peak area)		1755893		459204		974808
						m/z, 15 ppm		940.527		943.043						750.091	m/z, 15 ppm		1122.12		1124.63		748.414
	peptide #2	ALCLTGL (14-20)					690.385	815.433	833.444	820.465	838.475							902.538	1027.59	1045.6	1032.62	1050.63		peptide #5	ALCLTGLVL (14-22)
					4793935	Retention time		1123957250	338812298	218969228	21144637	71884943	0.137622	0.0956839	0.0658357	1028503	Intensity (peak area)		139650353	10209142	11006952	356893	25979565
					419.741	m/z		815.4332 (1+)	833.4437 (1+)	820.4646 (1+)	838.475	417.2258 (2+)		0.0629541		525.818	m/z		1027.59	1045.6	1032.62	1050.63	523.302
	peptide #3	CLTGLVL (16-22)					718.417	843.464	861.475	848.496	866.506							506.264	631.312	649.323	636.343	654.354		peptide #6	CLTGL (16-20)
						Retention time		392592036		22979691			0.0552966		0.0812833		Intensity (peak area)		833547548	56170318	75688120	3029520
						m/z		843.4645 (1+)		848.4959 (1+)							m/z		631.312	649.322	636.343	654.354
C43							M	M+NEM	M+NEM+H2O	M+d5NEM	M+d5NEM+H2O
	peptide #1	RALCDVGTA (40-48)					905.451	1030.5	1048.51	1035.53	1053.54
						Retention time		266758202	87548185	238368134	46925006		0.44605
						m/z		515.753	524.758	518.269	527.274
	peptide #2	RALCDVGTAI (40-49)					1018.53	1143.58	1161.59	1148.61	1166.62
						Retention time		429733718	164087354	379407072	81529776		0.437007	0.432097
						m/z		572.295	581.301	574.811	583.816			0.01695
	peptide #3	CDVGTA (43-48)					565.229	690.276	708.287	695.308	713.318
						Retention time		91233622		64251867			0.413234
						m/z		690.276		695.308
C51							M	M+NEM	M+NEM+H2O	M+d5NEM	M+d5NEM+H2O
	peptide #1	AISCSRVF (48-55)					882.45	1007.5	1025.51	1012.53	1030.54
						Retention time		18770748	6868521	186452375	60135759		0.905817
						m/z		504.253	513.258	506.769	515.774
	peptide #2	ISCSRVF (49-55)					811.413	936.461	954.471	941.492	959.503
						Retention time		59420218	22843431	554104758	240946373		0.906232	0.907438
						m/z		468.734	477.74	471.25	480.255			0.00245759
	peptide #3	SCSRVF (50-55)					698.329	823.377	841.387	828.408	846.419
						Retention time		67536207	27898357	679577535	288515350		0.910266
						m/z		412.192	421.198	414.708	423.713
C85		*peptides #2&3 cover also C96 that should have insignificant contribution					M	M+NEM	M+NEM+H2O	M+d5NEM	M+d5NEM+H2O
	peptide #1	GCIFY (84-88)					602.264	727.312	745.323	732.343	750.354
						Retention time		912363992		210175530			0.187232	0.187232
						m/z		727.312		732.343
C96							M	M+NEM	M+NEM+H2O	M+d5NEM	M+d5NEM+H2O
	peptide #1	TLQLLLGCL (89-97)					973.575	1098.62	1116.63	1103.65	1121.66
						Retention time		57214715		3475965			0.0572735
						m/z		1098.62		1103.65
C132							M	M+NEM	M+NEM+H2O	M+d5NEM	M+d5NEM+H2O
	peptide #1	DFCIV (130-134)					596.275	721.323	739.333	726.354	744.365
						Retention time		7453193		77196051			0.911952	0.911952
						m/z		721.323		726.354
	peptide #2
						Retention time
						m/z
	peptide #3
						Retention time
						m/z
C135							M	M+NEM	M+NEM+H2O	M+d5NEM	M+d5NEM+H2O
	peptide #1	CITTY (135-139)					600.27	725.317	743.328	730.349	748.359
						Retention time		27002597		17923351			0.398953	0.398953
						m/z		725.317		730.349
	peptide #2
						Retention time
						m/z
	peptide #3
						Retention time
						m/z
C43-51							M	M+2NEM	M+2NEM+H2O	M+2(NEM+H2O)	M+NEM+d5NEM	M+NEM+d5NEM+H2O	M+NEM+d5NEM+2H2O	M+2d5NEM	M+2d5NEM+H2O	M+2(d5NEM+H2O)
	peptide #1	RALCDVGTAISC (40-51)					1208.58	1458.67	1476.68	1494.69	1463.7	1481.71	1499.72	1468.73	1486.74	1504.76
						Retention time		29288392	11135303		279292532	105378635		254760071	67720801
						m/z		729.8397 (2+)	738.8445 (2+)		732.3554 (2+)	741.3607 (2+)		734.8711 (2+)	743.8764 (2+)
	peptide #2	CDVGTAISCSR (43-53)					1111.49	1361.58	1379.59	1397.6	1366.61	1384.62	1402.63	1371.65	1389.66	1407.67
						Retention time		22482248	6093305		207636270	96445179		164070378	217051000
						m/z		681.2951 (2+)	690.3004 (2+)		683.8108 (2+)	692.8161 (2+)		686.3265 (2+)	695.3318 (2+)
	peptide #3	CDVGTAISCSRVF (43-55)					1357.62	1607.72	1625.73	1643.74	1612.75	1630.76	1648.77	1617.78	1635.79	1653.8
						Retention time		84275481	44776449	6071968	879225423	411647933	44176051	596260783	287711872	25598919
						m/z		804.3635 (2+)	813.3688 (2+)	822.3741 (2+)	806.8792 (2+)	815.8845 (2+)	824.8898 (2+)	809.3949 (2+)	818.4002 (2+)	827.4055 (2+)
C132-135							M	M+2NEM	M+2NEM+H2O	M+2(NEM+H2O)	M+NEM+d5NEM	M+NEM+d5NEM+H2O	M+NEM+d5NEM+2H2O	M+2d5NEM	M+2d5NEM+H2O	M+2(d5NEM+H2O)
	peptide #1	DFCIVC (130-135)					699.284	949.379	967.39	985.4	954.411	972.421	990.432	959.442	977.453	995.463
						Retention time		371399			3667842			3183184
						m/z		949.3794 (1+)			954.4107 (1+)			959.4421 (1+)
	peptide #2	DFCIVCI (130-136)					812.368	1062.46	1080.47	1098.48	1067.49	1085.51	1103.52	1072.53	1090.54	1108.55
						Retention time		78011			884234			759606
						m/z		1062.4635 (1+)			1067.4948 (1+)			1072.5262 (1+)
	peptide #3	DFCIVCIT (130-137)					913.416	1163.51	1181.52	1199.53	1168.54	1186.55	1204.56	1173.57	1191.58	1209.6
						Retention time		2001288			9804022			8636933
						m/z		582.2595 (2+)			584.7752 (2+)			587.2909 (2+)
												[d5/(d5+d0)]
												one d5-NEM	two d5-NEM
										C43-51	peptide #1	0.514558	0.431369
											peptide #2	0.426017	0.533949
											peptide #3	0.561005	0.382214
											avg	0.500527	0.449177
											std	0.0685795	0.0774193
										C132-135	peptide #1	0.507841	0.440736
											peptide #2	0.513537	0.441157
											peptide #3	0.479596	0.422504
											avg	0.500325	0.434799
											std	0.0181759	0.0106497

## Sheet: VKOR-un-3b
Mascot			Δ mass
log #		NEM	125.048
11239		NEM+H2O	143.058
		d5NEM	130.079
		d5NEM+H2O	148.09
		H	1.00782
							Masses (calculated, monoisotopic, [M+H]+)					Additional	d5/(d0+d5)	avg ± std	d5/(d0+d5)			Masses (calculated, monoisotopic, [M+H]+)
C16					M+d5NEM+H2O		M	M+NEM	M+NEM+H2O	M+d5NEM	M+d5NEM+H2O	M+NEM+H2O						M	M+NEM	M+NEM+H2O	M+d5NEM	M+d5NEM+H2O	M+NEM+H2O
	peptide #1	GSPGWVRLALCLTGLVL (6-22)					1755	1880.05	1898.06	1885.08	1903.09					M+d5NEM+H2O		2118.18	2243.23	2261.24	2248.26	2266.27		peptide #4	GSPGWVRLALCLTGLVLSLY (6-25)
						Retention time							#DIV/0!		0.0254626	0	Intensity (peak area)		1129023		41038		441639
						m/z, 15 ppm										750.091	m/z, 15 ppm		1122.12		1124.63		748.414
	peptide #2	ALCLTGL (14-20)					690.385	815.433	833.444	820.465	838.475							902.538	1027.59	1045.6	1032.62	1050.63		peptide #5	ALCLTGLVL (14-22)
					3872453	Retention time		1933462459	386013110	495346450	39809371	37302530	0.186141	0.0833992	0.0556812		Intensity (peak area)		98170965	4299134	5851138	190951
					419.741	m/z		815.4332 (1+)	833.4437 (1+)	820.4646 (1+)	838.475	417.2258 (2+)		0.0619682		525.818	m/z		1027.59	1045.6	1032.62	1050.63	523.302
	peptide #3	CLTGLVL (16-22)					718.417	843.464	861.475	848.496	866.506							506.264	631.312	649.323	636.343	654.354		peptide #6	CLTGL (16-20)
						Retention time		303841608		18887435			0.0585241		0.0911872		Intensity (peak area)		1743556198	199246231	181527943	13406172
						m/z		843.4645 (1+)		848.4959 (1+)							m/z		631.312	649.322	636.343	654.354
C43							M	M+NEM	M+NEM+H2O	M+d5NEM	M+d5NEM+H2O
	peptide #1	RALCDVGTA (40-48)					905.451	1030.5	1048.51	1035.53	1053.54
						Retention time		91299208	28782703	75008764	11542996		0.418866
						m/z		515.753	524.758	518.269	527.274
	peptide #2	RALCDVGTAI (40-49)					1018.53	1143.58	1161.59	1148.61	1166.62
						Retention time		224797496	83043885	175635880	35114866		0.40639	0.396389
						m/z		572.295	581.301	574.811	583.816			0.0288104
	peptide #3	CDVGTA (43-48)					565.229	690.276	708.287	695.308	713.318
						Retention time		12242862		7004213			0.363911
						m/z		690.276		695.308
C51							M	M+NEM	M+NEM+H2O	M+d5NEM	M+d5NEM+H2O
	peptide #1	AISCSRVF (48-55)					882.45	1007.5	1025.51	1012.53	1030.54
						Retention time		4817164	2265350	111102696	38469453		0.954789
						m/z		504.253	513.258	506.769	515.774
	peptide #2	ISCSRVF (49-55)					811.413	936.461	954.471	941.492	959.503
						Retention time		13959971	6373420	300133581	125413911		0.954397	0.954743
						m/z		468.734	477.74	471.25	480.255			0.000324861
	peptide #3	SCSRVF (50-55)					698.329	823.377	841.387	828.408	846.419
						Retention time		20098684	7824021	448044967	145116912		0.955042
						m/z		412.192	421.198	414.708	423.713
C85							M	M+NEM	M+NEM+H2O	M+d5NEM	M+d5NEM+H2O
	peptide #1	GCIFY (84-88)					602.264	727.312	745.323	732.343	750.354
						Retention time		1659052961		463259481			0.218281	0.218281
						m/z		727.312		732.343
C96							M	M+NEM	M+NEM+H2O	M+d5NEM	M+d5NEM+H2O
	peptide #1	TLQLLLGCL (89-97)					973.575	1098.62	1116.63	1103.65	1121.66
						Retention time		111809839		6788624			0.0572404
						m/z		1098.62		1103.65
C132							M	M+NEM	M+NEM+H2O	M+d5NEM	M+d5NEM+H2O
	peptide #1	DFCIV (130-134)					596.275	721.323	739.333	726.354	744.365
						Retention time		32557853		340161059			0.912648	0.912648
						m/z		721.323		726.354
	peptide #2
						Retention time
						m/z
	peptide #3
						Retention time
						m/z
C135							M	M+NEM	M+NEM+H2O	M+d5NEM	M+d5NEM+H2O
	peptide #1	CITTY (135-139)					600.27	725.317	743.328	730.349	748.359
						Retention time		95959494		64367641			0.401477	0.401477
						m/z		725.317		730.349
	peptide #2
						Retention time
						m/z
	peptide #3
						Retention time
						m/z
C43-51							M	M+2NEM	M+2NEM+H2O	M+2(NEM+H2O)	M+NEM+d5NEM	M+NEM+d5NEM+H2O	M+NEM+d5NEM+2H2O	M+2d5NEM	M+2d5NEM+H2O	M+2(d5NEM+H2O)
	peptide #1	RALCDVGTAISC (40-51)					1208.58	1458.67	1476.68	1494.69	1463.7	1481.71	1499.72	1468.73	1486.74	1504.76
						Retention time		14791055	5441653		217794542	91701634		165442260	45928049
						m/z		729.8397 (2+)	738.8445 (2+)		732.3554 (2+)	741.3607 (2+)		734.8711 (2+)	743.8764 (2+)
	peptide #2	CDVGTAISCSR (43-53)					1111.49	1361.58	1379.59	1397.6	1366.61	1384.62	1402.63	1371.65	1389.66	1407.67
						Retention time		9139077	3266219		179258646	60887027		107320402	162928580
						m/z		681.2951 (2+)	690.3004 (2+)		683.8108 (2+)	692.8161 (2+)		686.3265 (2+)	695.3318 (2+)
	peptide #3	CDVGTAISCSRVF (43-55)					1357.62	1607.72	1625.73	1643.74	1612.75	1630.76	1648.77	1617.78	1635.79	1653.8
						Retention time		13555841	12403376	264160	224230538	177792652	6646758	124687756	95764932	3999693
						m/z		804.3635 (2+)	813.3688 (2+)	822.3741 (2+)	806.8792 (2+)	815.8845 (2+)	824.8898 (2+)	809.3949 (2+)	818.4002 (2+)	827.4055 (2+)
C132-135							M	M+2NEM	M+2NEM+H2O	M+2(NEM+H2O)	M+NEM+d5NEM	M+NEM+d5NEM+H2O	M+NEM+d5NEM+2H2O	M+2d5NEM	M+2d5NEM+H2O	M+2(d5NEM+H2O)
	peptide #1	DFCIVC (130-135)					699.284	949.379	967.39	985.4	954.411	972.421	990.432	959.442	977.453	995.463
						Retention time		482280			5873034			3710690
						m/z		949.3794 (1+)			954.4107 (1+)			959.4421 (1+)
	peptide #2	DFCIVCI (130-136)					812.368	1062.46	1080.47	1098.48	1067.49	1085.51	1103.52	1072.53	1090.54	1108.55
						Retention time		947213			3922337			2928611
						m/z		1062.4635 (1+)			1067.4948 (1+)			1072.5262 (1+)
	peptide #3	DFCIVCIT (130-137)					913.416	1163.51	1181.52	1199.53	1168.54	1186.55	1204.56	1173.57	1191.58	1209.6
						Retention time		1615892			19026177			14040177
						m/z		582.2595 (2+)			584.7752 (2+)			587.2909 (2+)
												[d5/(d5+d0)]
												one d5-NEM	two d5-NEM
										C43-51	peptide #1	0.571977	0.390631
											peptide #2	0.459345	0.516926
											peptide #3	0.619811	0.340417
											avg	0.550378	0.415991
											std	0.0823846	0.0909463
										C132-135	peptide #1	0.583452	0.368636
											peptide #2	0.502982	0.375551
											peptide #3	0.548585	0.404823
											avg	0.545007	0.383004
											std	0.0403542	0.0192102
														0

## Sheet: VKOR-un-Jan15
Mascot			Δ mass
log #		NEM	125.048
11239		NEM+H2O	143.058
		d5NEM	130.079
		d5NEM+H2O	148.09
		H	1.00782
							Masses (calculated, monoisotopic, [M+H]+)					Additional	d5/(d0+d5)	avg ± std	d5/(d0+d5)			Masses (calculated, monoisotopic, [M+H]+)
C16					M+d5NEM+H2O		M	M+NEM	M+NEM+H2O	M+d5NEM	M+d5NEM+H2O	M+NEM+H2O						M	M+NEM	M+NEM+H2O	M+d5NEM	M+d5NEM+H2O	M+NEM+H2O
	peptide #1	GSPGWVRLALCLTGLVL (6-22)					1755	1880.05	1898.06	1885.08	1903.09					M+d5NEM+H2O		2118.18	2243.23	2261.24	2248.26	2266.27		peptide #4	GSPGWVRLALCLTGLVLSLY (6-25)
						Retention time		12561413		313389			0.0243413		0.0447739	470429	Intensity (peak area)		52144873		2579513		12924002
						m/z, 15 ppm		940.527		943.043						750.091	m/z, 15 ppm		1122.12		1124.63		748.414
	peptide #2	ALCLTGL (14-20)					690.385	815.433	833.444	820.465	838.475							902.538	1027.59	1045.6	1032.62	1050.63		peptide #5	ALCLTGLVL (14-22)
					549047	Retention time		3281522250	646187468	703473870	58179963	12610579	0.162084	0.0700186	0.0527488	79422	Intensity (peak area)		255657206	10388390	14990705	162607	7500360
					419.741	m/z		815.4332 (1+)	833.4437 (1+)	820.4646 (1+)	838.475	417.2258 (2+)		0.0490984		525.818	m/z		1027.59	1045.6	1032.62	1050.63	523.302
	peptide #3	CLTGLVL (16-22)					718.417	843.464	861.475	848.496	866.506							506.264	631.312	649.323	636.343	654.354		peptide #6	CLTGL (16-20)
						Retention time		691246084		37556925			0.0515323		0.0846316		Intensity (peak area)		1986372977	257814554	191977152	15512282
						m/z		843.4645 (1+)		848.4959 (1+)							m/z		631.312	649.322	636.343	654.354
C43							M	M+NEM	M+NEM+H2O	M+d5NEM	M+d5NEM+H2O
	peptide #1	RALCDVGTA (40-48)					905.451	1030.5	1048.51	1035.53	1053.54
						Retention time		101983663	33332031	94105120	17485636		0.451956
						m/z		515.753	524.758	518.269	527.274
	peptide #2	RALCDVGTAI (40-49)					1018.53	1143.58	1161.59	1148.61	1166.62
						Retention time		220848863	109464360	212880564	58286626		0.450833	0.429559
						m/z		572.295	581.301	574.811	583.816			0.0378246
	peptide #3	CDVGTA (43-48)					565.229	690.276	708.287	695.308	713.318
						Retention time		28012983		17602397			0.385887
						m/z		690.276		695.308
C51							M	M+NEM	M+NEM+H2O	M+d5NEM	M+d5NEM+H2O
	peptide #1	AISCSRVF (48-55)					882.45	1007.5	1025.51	1012.53	1030.54
						Retention time		11774252	5281588	122195454	41641299		0.905713
						m/z		504.253	513.258	506.769	515.774
	peptide #2	ISCSRVF (49-55)					811.413	936.461	954.471	941.492	959.503
						Retention time		42883107	12987126	465800831	140162608		0.915583	0.91127
						m/z		468.734	477.74	471.25	480.255			0.00505106
	peptide #3	SCSRVF (50-55)					698.329	823.377	841.387	828.408	846.419
						Retention time		43680328	14045937	460938703	141164292		0.912513
						m/z		412.192	421.198	414.708	423.713
C85							M	M+NEM	M+NEM+H2O	M+d5NEM	M+d5NEM+H2O
	peptide #1	GCIFY (84-88)					602.264	727.312	745.323	732.343	750.354
						Retention time		2395469020		536806654			0.183068	0.183068
						m/z		727.312		732.343
C96							M	M+NEM	M+NEM+H2O	M+d5NEM	M+d5NEM+H2O
	peptide #1	TLQLLLGCL (89-97)					973.575	1098.62	1116.63	1103.65	1121.66
						Retention time		277599796		15557842			0.0530699
						m/z		1098.62		1103.65
C132							M	M+NEM	M+NEM+H2O	M+d5NEM	M+d5NEM+H2O
	peptide #1	DFCIV (130-134)					596.275	721.323	739.333	726.354	744.365
						Retention time		46073795		381522753			0.892249	0.892249
						m/z		721.323		726.354
	peptide #2
						Retention time
						m/z
	peptide #3
						Retention time
						m/z
C135							M	M+NEM	M+NEM+H2O	M+d5NEM	M+d5NEM+H2O
	peptide #1	CITTY (135-139)					600.27	725.317	743.328	730.349	748.359
						Retention time		109962829		85848667			0.438425	0.438425
						m/z		725.317		730.349
	peptide #2
						Retention time
						m/z
	peptide #3
						Retention time
						m/z
C43-51							M	M+2NEM	M+2NEM+H2O	M+2(NEM+H2O)	M+NEM+d5NEM	M+NEM+d5NEM+H2O	M+NEM+d5NEM+2H2O	M+2d5NEM	M+2d5NEM+H2O	M+2(d5NEM+H2O)
	peptide #1	RALCDVGTAISC (40-51)					1208.58	1458.67	1476.68	1494.69	1463.7	1481.71	1499.72	1468.73	1486.74	1504.76
						Retention time		24630855	10374842		204059842	95424894		187812136	61280938
						m/z		729.8397 (2+)	738.8445 (2+)		732.3554 (2+)	741.3607 (2+)		734.8711 (2+)	743.8764 (2+)
	peptide #2	CDVGTAISCSR (43-53)					1111.49	1361.58	1379.59	1397.6	1366.61	1384.62	1402.63	1371.65	1389.66	1407.67
						Retention time		27567802	6204268		249689762	49447876		193333164	34485970
						m/z		681.2951 (2+)	690.3004 (2+)		683.8108 (2+)	692.8161 (2+)		686.3265 (2+)	695.3318 (2+)
	peptide #3	CDVGTAISCSRVF (43-55)					1357.62	1607.72	1625.73	1643.74	1612.75	1630.76	1648.77	1617.78	1635.79	1653.8
						Retention time		31351058	37546750		273116967	269357996		186655306	188011904
						m/z		804.3635 (2+)	813.3688 (2+)		806.8792 (2+)	815.8845 (2+)		809.3949 (2+)	818.4002 (2+)
C132-135							M	M+2NEM	M+2NEM+H2O	M+2(NEM+H2O)	M+NEM+d5NEM	M+NEM+d5NEM+H2O	M+NEM+d5NEM+2H2O	M+2d5NEM	M+2d5NEM+H2O	M+2(d5NEM+H2O)
	peptide #1	DFCIVC (130-135)					699.284	949.379	967.39	985.4	954.411	972.421	990.432	959.442	977.453	995.463
						Retention time		2404166			21556153			16509856
						m/z		949.3794 (1+)			954.4107 (1+)			959.4421 (1+)
	peptide #2	DFCIVCI (130-136)					812.368	1062.46	1080.47	1098.48	1067.49	1085.51	1103.52	1072.53	1090.54	1108.55
						Retention time		786995			6835996			5207193
						m/z		1062.4635 (1+)			1067.4948 (1+)			1072.5262 (1+)
	peptide #3	DFCIVCIT (130-137)					913.416	1163.51	1181.52	1199.53	1168.54	1186.55	1204.56	1173.57	1191.58	1209.6
						Retention time		1605952			16652684			13687583
						m/z		582.2595 (2+)			584.7752 (2+)			587.2909 (2+)
												[d5/(d5+d0)]
												one d5-NEM	two d5-NEM
										C43-51	peptide #1	0.513182	0.426834
											peptide #2	0.53348	0.406291
											peptide #3	0.550155	0.379972
											avg	0.532272	0.404365
											std	0.018516	0.0234903
										C132-135	peptide #1	0.532643	0.407951
											peptide #2	0.532806	0.405855
											peptide #3	0.521272	0.428457
											avg	0.528907	0.414088
											std	0.00661226	0.0124883

## Sheet: VKOR-C43A-3a
Mascot			Δ mass
log #		NEM	125.048
11239		NEM+H2O	143.058
		d5NEM	130.079
		d5NEM+H2O	148.09
		H	1.00782
							Masses (calculated, monoisotopic, [M+H]+)					Additional	d5/(d0+d5)	avg ± std	d5/(d0+d5)			Masses (calculated, monoisotopic, [M+H]+)
C16					M+d5NEM+H2O		M	M+NEM	M+NEM+H2O	M+d5NEM	M+d5NEM+H2O	M+NEM+H2O						M	M+NEM	M+NEM+H2O	M+d5NEM	M+d5NEM+H2O	M+NEM+H2O
	peptide #1	GSPGWVRLALCLTGLVL (6-22)					1755	1880.05	1898.06	1885.08	1903.09					M+d5NEM+H2O		2118.18	2243.23	2261.24	2248.26	2266.27		peptide #4	GSPGWVRLALCLTGLVLSLY (6-25)
						Intensity (peak area)		41519629		2349690			0.0535611		0.0406259	589241	Intensity (peak area)		11831635		576599		15699488
						m/z, 15 ppm		940.527		943.043						750.091	m/z, 15 ppm		1122.12		1124.63		748.414
	peptide #2	ALCLTGL (14-20)					690.385	815.433	833.444	820.465	838.475							902.538	1027.59	1045.6	1032.62	1050.63		peptide #5	ALCLTGLVL (14-22)
						Intensity (peak area)		1178754877	188312336	310767829	18943881	160340836	0.177539	0.0928408	0.0840119	1233818	Intensity (peak area)		107190754	5397510	10612624	279457	19621286
						m/z		815.4332 (1+)	833.4437 (1+)	820.4646 (1+)	838.475	417.2258 (2+)		0.0503193		525.818	m/z		1027.59	1045.6	1032.62	1050.63	523.302
	peptide #3	CLTGLVL (16-22)					718.417	843.464	861.475	848.496	866.506							506.264	631.312	649.323	636.343	654.354		peptide #6	CLTGL (16-20)
						Intensity (peak area)		351427730		29772999			0.0781032		0.123203		Intensity (peak area)		643939474	63941836	94303498	5164541
						m/z		843.4645 (1+)		848.4959 (1+)							m/z		631.312	649.322	636.343	654.354
C43							M	M+NEM	M+NEM+H2O	M+d5NEM	M+d5NEM+H2O
	peptide #1	RALADVGTA (40-48)					905.451	1030.5	1048.51	1035.53	1053.54
						Intensity (peak area)
						m/z		515.753	524.758	518.269	527.274
	peptide #2	RALCDVGTAI (40-49)					1018.53	1143.58	1161.59	1148.61	1166.62
						Intensity (peak area)
						m/z		572.295	581.301	574.811	583.816
	peptide #3	ADVGTA (43-48)					565.229	690.276	708.287	695.308	713.318
						Intensity (peak area)
						m/z		690.276		695.308
C51							M	M+NEM	M+NEM+H2O	M+d5NEM	M+d5NEM+H2O
	peptide #1	AISCSRVF (48-55)					882.45	1007.5	1025.51	1012.53	1030.54
						Intensity (peak area)		14651606	12427410	100813362	42077449		0.840683
						m/z		504.253	513.258	506.769	515.774
	peptide #2	ISCSRVF (49-55)					811.413	936.461	954.471	941.492	959.503
						Intensity (peak area)		59177234	42814345	315381695	198779953		0.83447	0.844634
						m/z		468.734	477.74	471.25	480.255			0.0126114
	peptide #3	SCSRVF (50-55)					698.329	823.377	841.387	828.408	846.419
						Intensity (peak area)		148991405	52999251	949785835	278219788		0.858747
						m/z		412.192	421.198	414.708	423.713
C85							M	M+NEM	M+NEM+H2O	M+d5NEM	M+d5NEM+H2O
	peptide #1	GCIFY (84-88)					602.264	727.312	745.323	732.343	750.354
						Intensity (peak area)		925423934		264713155			0.222422	0.222422
						m/z		727.312		732.343
C96							M	M+NEM	M+NEM+H2O	M+d5NEM	M+d5NEM+H2O
	peptide #1	TLQLLLGCL (89-97)					973.575	1098.62	1116.63	1103.65	1121.66
						Intensity (peak area)		28955455		1785881			0.0580938
						m/z		1098.62		1103.65
C132							M	M+NEM	M+NEM+H2O	M+d5NEM	M+d5NEM+H2O
	peptide #1	DFCIV (130-134)					596.275	721.323	739.333	726.354	744.365
						Intensity (peak area)		2098402		110520292			0.981367	0.981367
						m/z		721.323		726.354
	peptide #2
						Intensity (peak area)
						m/z
	peptide #3
						Intensity (peak area)
						m/z
C135							M	M+NEM	M+NEM+H2O	M+d5NEM	M+d5NEM+H2O
	peptide #1	CITTY (135-139)					600.27	725.317	743.328	730.349	748.359
						Intensity (peak area)		22080091		17319534			0.439586	0.439586
						m/z		725.317		730.349
	peptide #2
						Intensity (peak area)
						m/z
	peptide #3
						Intensity (peak area)
						m/z
														two d5-NEM
								two d0-NEM			one d0-NEM, one d5-NEM			two d5-NEM
C43-51							M	M+2NEM	M+2NEM+H2O	M+2(NEM+H2O)	M+NEM+d5NEM	M+NEM+d5NEM+H2O	M+NEM+d5NEM+2H2O	M+2d5NEM	M+2d5NEM+H2O	M+2(d5NEM+H2O)
	peptide #1	RALCDVGTAISC (40-51)					1208.58	1458.67	1476.68	1494.69	1463.7	1481.71	1499.72	1468.73	1486.74	1504.76
						Retention time
						m/z		729.8397 (2+)	738.8445 (2+)		732.3554 (2+)	741.3607 (2+)		734.8711 (2+)	743.8764 (2+)
	peptide #2	CDVGTAISCSR (43-53)					1111.49	1361.58	1379.59	1397.6	1366.61	1384.62	1402.63	1371.65	1389.66	1407.67
						Retention time
						m/z		681.2951 (2+)	690.3004 (2+)		683.8108 (2+)	692.8161 (2+)		686.3265 (2+)	695.3318 (2+)
	peptide #3	CDVGTAISCSRVF (43-55)					1357.62	1607.72	1625.73	1643.74	1612.75	1630.76	1648.77	1617.78	1635.79	1653.8
						Retention time
						m/z		804.3635 (2+)	813.3688 (2+)	822.3741 (2+)	806.8792 (2+)	815.8845 (2+)	824.8898 (2+)	809.3949 (2+)	818.4002 (2+)	827.4055 (2+)
								two d0-NEM			one d0-NEM, one d5-NEM			two d5-NEM
C132-135							M	M+2NEM	M+2NEM+H2O	M+2(NEM+H2O)	M+NEM+d5NEM	M+NEM+d5NEM+H2O	M+NEM+d5NEM+2H2O	M+2d5NEM	M+2d5NEM+H2O	M+2(d5NEM+H2O)
	peptide #1	DFCIVC (130-135)					699.284	949.379	967.39	985.4	954.411	972.421	990.432	959.442	977.453	995.463
						Retention time		90146			3466777			2527861
						m/z		949.3794 (1+)			954.4107 (1+)			959.4421 (1+)
	peptide #2	DFCIVCI (130-136)					812.368	1062.46	1080.47	1098.48	1067.49	1085.51	1103.52	1072.53	1090.54	1108.55
						Retention time		17968			878586			701513
						m/z		1062.4635 (1+)			1067.4948 (1+)			1072.5262 (1+)
	peptide #3	DFCIVCIT (130-137)					913.416	1163.51	1181.52	1199.53	1168.54	1186.55	1204.56	1173.57	1191.58	1209.6
						Retention time		535909			13682365			11826833
						m/z		582.2595 (2+)			584.7752 (2+)			587.2909 (2+)
												[d5/(d5+d0)]
												one d5-NEM	two d5-NEM
										C43-51	peptide #1
											peptide #2
											peptide #3
											avg
											std
										C132-135	peptide #1	0.569745	0.41544
											peptide #2	0.54978	0.438976
											peptide #3	0.525333	0.45409
											avg	0.548286	0.436169
											std	0.0222436	0.0194777

## Sheet: VKOR-C43A-3b
Mascot			Δ mass
log #		NEM	125.048
11239		NEM+H2O	143.058
		d5NEM	130.079
		d5NEM+H2O	148.09
		H	1.00782
							Masses (calculated, monoisotopic, [M+H]+)					Additional	d5/(d0+d5)	avg ± std	d5/(d0+d5)			Masses (calculated, monoisotopic, [M+H]+)
C16					M+d5NEM+H2O		M	M+NEM	M+NEM+H2O	M+d5NEM	M+d5NEM+H2O	M+NEM+H2O						M	M+NEM	M+NEM+H2O	M+d5NEM	M+d5NEM+H2O	M+NEM+H2O
	peptide #1	GSPGWVRLALCLTGLVL (6-22)					1755	1880.05	1898.06	1885.08	1903.09					M+d5NEM+H2O		2118.18	2243.23	2261.24	2248.26	2266.27		peptide #4	GSPGWVRLALCLTGLVLSLY (6-25)
						Retention time							#DIV/0!		0.0373274	0	Intensity (peak area)		4367150		196521		701122
						m/z, 15 ppm										750.091	m/z, 15 ppm		1122.12		1124.63		748.414
	peptide #2	ALCLTGL (14-20)					690.385	815.433	833.444	820.465	838.475							902.538	1027.59	1045.6	1032.62	1050.63		peptide #5	ALCLTGLVL (14-22)
					3605308	Retention time		1788043206	367111617	485564669	43966847	30717592	0.196078	0.10098	0.0846782	303039	Intensity (peak area)		131956580	6471453	12189610	986176	7270257
					419.741	m/z		815.4332 (1+)	833.4437 (1+)	820.4646 (1+)	838.475	417.2258 (2+)		0.0588462		525.818	m/z		1027.59	1045.6	1032.62	1050.63	523.302
	peptide #3	CLTGLVL (16-22)					718.417	843.464	861.475	848.496	866.506							506.264	631.312	649.323	636.343	654.354		peptide #6	CLTGL (16-20)
						Retention time		347716698		30112739			0.0796993		0.107119		Intensity (peak area)		1478167682	208248287	197733127	4586569
						m/z		843.4645 (1+)		848.4959 (1+)							m/z		631.312	649.322	636.343	654.354
C43							M	M+NEM	M+NEM+H2O	M+d5NEM	M+d5NEM+H2O
	peptide #1	RALCDVGTA (40-48)					905.451	1030.5	1048.51	1035.53	1053.54
						Retention time							#DIV/0!
						m/z		515.753	524.758	518.269	527.274
	peptide #2	RALCDVGTAI (40-49)					1018.53	1143.58	1161.59	1148.61	1166.62
						Retention time							#DIV/0!	#DIV/0!
						m/z		572.295	581.301	574.811	583.816			#DIV/0!
	peptide #3	CDVGTA (43-48)					565.229	690.276	708.287	695.308	713.318
						Retention time							#DIV/0!
						m/z		690.276		695.308
C51							M	M+NEM	M+NEM+H2O	M+d5NEM	M+d5NEM+H2O
	peptide #1	AISCSRVF (48-55)					882.45	1007.5	1025.51	1012.53	1030.54
						Retention time		9856139	7589724	109133163	40190243		0.895389
						m/z		504.253	513.258	506.769	515.774
	peptide #2	ISCSRVF (49-55)					811.413	936.461	954.471	941.492	959.503
						Retention time		33092811	16875442	371988500	154525736		0.913322	0.910497
						m/z		468.734	477.74	471.25	480.255			0.0139117
	peptide #3	SCSRVF (50-55)					698.329	823.377	841.387	828.408	846.419
						Retention time		57598301	22158040	752088631	200985688		0.922779
						m/z		412.192	421.198	414.708	423.713
C85							M	M+NEM	M+NEM+H2O	M+d5NEM	M+d5NEM+H2O
	peptide #1	GCIFY (84-88)					602.264	727.312	745.323	732.343	750.354
						Retention time		1614911114		444518032			0.215845	0.215845
						m/z		727.312		732.343
C96							M	M+NEM	M+NEM+H2O	M+d5NEM	M+d5NEM+H2O
	peptide #1	TLQLLLGCL (89-97)					973.575	1098.62	1116.63	1103.65	1121.66
						Retention time		145261413		10151415			0.065319
						m/z		1098.62		1103.65
C132							M	M+NEM	M+NEM+H2O	M+d5NEM	M+d5NEM+H2O
	peptide #1	DFCIV (130-134)					596.275	721.323	739.333	726.354	744.365
						Retention time		5841812		213797261			0.973403	0.973403
						m/z		721.323		726.354
	peptide #2
						Retention time
						m/z
	peptide #3
						Retention time
						m/z
C135							M	M+NEM	M+NEM+H2O	M+d5NEM	M+d5NEM+H2O
	peptide #1	CITTY (135-139)					600.27	725.317	743.328	730.349	748.359
						Retention time		51730512		60467932			0.538937	0.538937
						m/z		725.317		730.349
	peptide #2
						Retention time
						m/z
	peptide #3
						Retention time
						m/z
C43-51							M	M+2NEM	M+2NEM+H2O	M+2(NEM+H2O)	M+NEM+d5NEM	M+NEM+d5NEM+H2O	M+NEM+d5NEM+2H2O	M+2d5NEM	M+2d5NEM+H2O	M+2(d5NEM+H2O)
	peptide #1	RALCDVGTAISC (40-51)					1208.58	1458.67	1476.68	1494.69	1463.7	1481.71	1499.72	1468.73	1486.74	1504.76
						Retention time
						m/z		729.8397 (2+)	738.8445 (2+)		732.3554 (2+)	741.3607 (2+)		734.8711 (2+)	743.8764 (2+)
	peptide #2	CDVGTAISCSR (43-53)					1111.49	1361.58	1379.59	1397.6	1366.61	1384.62	1402.63	1371.65	1389.66	1407.67
						Retention time
						m/z		681.2951 (2+)	690.3004 (2+)		683.8108 (2+)	692.8161 (2+)		686.3265 (2+)	695.3318 (2+)
	peptide #3	CDVGTAISCSRVF (43-55)					1357.62	1607.72	1625.73	1643.74	1612.75	1630.76	1648.77	1617.78	1635.79	1653.8
						Retention time
						m/z		804.3635 (2+)	813.3688 (2+)	822.3741 (2+)	806.8792 (2+)	815.8845 (2+)	824.8898 (2+)	809.3949 (2+)	818.4002 (2+)	827.4055 (2+)
C132-135							M	M+2NEM	M+2NEM+H2O	M+2(NEM+H2O)	M+NEM+d5NEM	M+NEM+d5NEM+H2O	M+NEM+d5NEM+2H2O	M+2d5NEM	M+2d5NEM+H2O	M+2(d5NEM+H2O)
	peptide #1	DFCIVC (130-135)					699.284	949.379	967.39	985.4	954.411	972.421	990.432	959.442	977.453	995.463
						Retention time		300905			7866828			8907127
						m/z		949.3794 (1+)			954.4107 (1+)			959.4421 (1+)
	peptide #2	DFCIVCI (130-136)					812.368	1062.46	1080.47	1098.48	1067.49	1085.51	1103.52	1072.53	1090.54	1108.55
						Retention time		253064			1933206			2094954
						m/z		1062.4635 (1+)			1067.4948 (1+)			1072.5262 (1+)
	peptide #3	DFCIVCIT (130-137)					913.416	1163.51	1181.52	1199.53	1168.54	1186.55	1204.56	1173.57	1191.58	1209.6
						Retention time		185810			8241152			10095388
						m/z		582.2595 (2+)			584.7752 (2+)			587.2909 (2+)
												[d5/(d5+d0)]
												one d5-NEM	two d5-NEM
										C43-51	peptide #1	#DIV/0!	#DIV/0!
											peptide #2	#DIV/0!	#DIV/0!
											peptide #3	#DIV/0!	#DIV/0!
											avg	#DIV/0!	#DIV/0!
											std	#DIV/0!	#DIV/0!
										C132-135	peptide #1	0.460726	0.521652
											peptide #2	0.451555	0.489335
											peptide #3	0.44493	0.545038
											avg	0.452403	0.518675
											std	0.00793196	0.0279705

## Sheet: VKOR-C43A-Jan15
Mascot			Δ mass
log #		NEM	125.048
11239		NEM+H2O	143.058
		d5NEM	130.079
		d5NEM+H2O	148.09
		H	1.00782
							Masses (calculated, monoisotopic, [M+H]+)					Additional	d5/(d0+d5)	avg ± std	d5/(d0+d5)			Masses (calculated, monoisotopic, [M+H]+)
C16					M+d5NEM+H2O		M	M+NEM	M+NEM+H2O	M+d5NEM	M+d5NEM+H2O	M+NEM+H2O						M	M+NEM	M+NEM+H2O	M+d5NEM	M+d5NEM+H2O	M+NEM+H2O
	peptide #1	GSPGWVRLALCLTGLVL (6-22)					1755	1880.05	1898.06	1885.08	1903.09					M+d5NEM+H2O		2118.18	2243.23	2261.24	2248.26	2266.27		peptide #4	GSPGWVRLALCLTGLVLSLY (6-25)
						Retention time		17470267		669162			0.0368899		0.0422023		Intensity (peak area)		102324688		4508615
						m/z, 15 ppm		940.527		943.043						750.091	m/z, 15 ppm		1122.12		1124.63		748.414
	peptide #2	ALCLTGL (14-20)					690.385	815.433	833.444	820.465	838.475							902.538	1027.59	1045.6	1032.62	1050.63		peptide #5	ALCLTGLVL (14-22)
						Retention time		2978820811	625406060	758830255	76068928		0.188077	0.0873257	0.0753269		Intensity (peak area)		205657359	13487293	17396981	455263
					419.741	m/z		815.4332 (1+)	833.4437 (1+)	820.4646 (1+)	838.475	417.2258 (2+)		0.0555361		525.818	m/z		1027.59	1045.6	1032.62	1050.63	523.302
	peptide #3	CLTGLVL (16-22)					718.417	843.464	861.475	848.496	866.506							506.264	631.312	649.323	636.343	654.354		peptide #6	CLTGL (16-20)
						Retention time		605419662		48771336			0.0745521		0.106906		Intensity (peak area)		2124328143	283828171	270387871	17874314
						m/z		843.4645 (1+)		848.4959 (1+)							m/z		631.312	649.322	636.343	654.354
C43							M	M+NEM	M+NEM+H2O	M+d5NEM	M+d5NEM+H2O
	peptide #1	RALCDVGTA (40-48)					905.451	1030.5	1048.51	1035.53	1053.54
						Retention time		37.5-38.5	28.5-31.5				#VALUE!
						m/z		515.753	524.758	518.269	527.274
	peptide #2	RALCDVGTAI (40-49)					1018.53	1143.58	1161.59	1148.61	1166.62
						Retention time		50	41.5-45				#VALUE!	#VALUE!
						m/z		572.295	581.301	574.811	583.816			#VALUE!
	peptide #3	CDVGTA (43-48)					565.229	690.276	708.287	695.308	713.318
						Retention time		27.5-34					#VALUE!
						m/z		690.276		695.308
C51							M	M+NEM	M+NEM+H2O	M+d5NEM	M+d5NEM+H2O
	peptide #1	AISCSRVF (48-55)					882.45	1007.5	1025.51	1012.53	1030.54
						Retention time		20233836	10094086	108354819	29542766		0.819719
						m/z		504.253	513.258	506.769	515.774
	peptide #2	ISCSRVF (49-55)					811.413	936.461	954.471	941.492	959.503
						Retention time		79511475	20885624	441410185	105963290		0.845011	0.837607
						m/z		468.734	477.74	471.25	480.255			0.0155684
	peptide #3	SCSRVF (50-55)					698.329	823.377	841.387	828.408	846.419
						Retention time		94116917	46341966	574680797	209490197		0.848092
						m/z		412.192	421.198	414.708	423.713
C85							M	M+NEM	M+NEM+H2O	M+d5NEM	M+d5NEM+H2O
	peptide #1	GCIFY (84-88)					602.264	727.312	745.323	732.343	750.354
						Retention time		2413743006		626400707			0.206043	0.206043
						m/z		727.312		732.343
C96							M	M+NEM	M+NEM+H2O	M+d5NEM	M+d5NEM+H2O
	peptide #1	TLQLLLGCL (89-97)					973.575	1098.62	1116.63	1103.65	1121.66
						Retention time		314700069		17409382			0.0524206
						m/z		1098.62		1103.65
C132							M	M+NEM	M+NEM+H2O	M+d5NEM	M+d5NEM+H2O
	peptide #1	DFCIV (130-134)					596.275	721.323	739.333	726.354	744.365
						Retention time		18494207		497685079			0.964171	0.964171
						m/z		721.323		726.354
	peptide #2
						Retention time
						m/z
	peptide #3
						Retention time
						m/z
C135							M	M+NEM	M+NEM+H2O	M+d5NEM	M+d5NEM+H2O
	peptide #1	CITTY (135-139)					600.27	725.317	743.328	730.349	748.359
						Retention time		110986119		79510659			0.417386	0.417386
						m/z		725.317		730.349
	peptide #2
						Retention time
						m/z
	peptide #3
						Retention time
						m/z
C43-51							M	M+2NEM	M+2NEM+H2O	M+2(NEM+H2O)	M+NEM+d5NEM	M+NEM+d5NEM+H2O	M+NEM+d5NEM+2H2O	M+2d5NEM	M+2d5NEM+H2O	M+2(d5NEM+H2O)
	peptide #1	RALCDVGTAISC (40-51)					1208.58	1458.67	1476.68	1494.69	1463.7	1481.71	1499.72	1468.73	1486.74	1504.76
						Retention time								56.5-57.5	49-52.5
						m/z		729.8397 (2+)	738.8445 (2+)		732.3554 (2+)	741.3607 (2+)		734.8711 (2+)	743.8764 (2+)
	peptide #2	CDVGTAISCSR (43-53)					1111.49	1361.58	1379.59	1397.6	1366.61	1384.62	1402.63	1371.65	1389.66	1407.67
						Retention time								45-51.5	42-46
						m/z		681.2951 (2+)	690.3004 (2+)		683.8108 (2+)	692.8161 (2+)		686.3265 (2+)	695.3318 (2+)
	peptide #3	CDVGTAISCSRVF (43-55)					1357.62	1607.72	1625.73	1643.74	1612.75	1630.76	1648.77	1617.78	1635.79	1653.8
						Retention time								70.5-71.5	58-66
						m/z		804.3635 (2+)	813.3688 (2+)		806.8792 (2+)	815.8845 (2+)		809.3949 (2+)	818.4002 (2+)
C132-135							M	M+2NEM	M+2NEM+H2O	M+2(NEM+H2O)	M+NEM+d5NEM	M+NEM+d5NEM+H2O	M+NEM+d5NEM+2H2O	M+2d5NEM	M+2d5NEM+H2O	M+2(d5NEM+H2O)
	peptide #1	DFCIVC (130-135)					699.284	949.379	967.39	985.4	954.411	972.421	990.432	959.442	977.453	995.463
						Retention time		1100975			29528076			21977545
						m/z		949.3794 (1+)			954.4107 (1+)			959.4421 (1+)
	peptide #2	DFCIVCI (130-136)					812.368	1062.46	1080.47	1098.48	1067.49	1085.51	1103.52	1072.53	1090.54	1108.55
						Retention time		56141			1955416			1291360
						m/z		1062.4635 (1+)			1067.4948 (1+)			1072.5262 (1+)
	peptide #3	DFCIVCIT (130-137)					913.416	1163.51	1181.52	1199.53	1168.54	1186.55	1204.56	1173.57	1191.58	1209.6
						Retention time		512381			17737844			14200339
						m/z		582.2595 (2+)			584.7752 (2+)			587.2909 (2+)
												[d5/(d5+d0)]
												one d5-NEM	two d5-NEM
										C43-51	peptide #1	#VALUE!	#VALUE!
											peptide #2	#VALUE!	#VALUE!
											peptide #3	#VALUE!	#VALUE!
											avg	#VALUE!	#VALUE!
											std	#VALUE!	#VALUE!
										C132-135	peptide #1	0.5613	0.417772
											peptide #2	0.592027	0.390976
											peptide #3	0.546611	0.437599
											avg	0.566646	0.415449
											std	0.0231751	0.0233984

## Sheet: VKOR-C51A-3a
Mascot			Δ mass
log #		NEM	125.048
11239		NEM+H2O	143.058
		d5NEM	130.079
		d5NEM+H2O	148.09
		H	1.00782
							Masses (calculated, monoisotopic, [M+H]+)					Additional	d5/(d0+d5)	avg ± std	d5/(d0+d5)			Masses (calculated, monoisotopic, [M+H]+)
C16					M+d5NEM+H2O		M	M+NEM	M+NEM+H2O	M+d5NEM	M+d5NEM+H2O	M+NEM+H2O						M	M+NEM	M+NEM+H2O	M+d5NEM	M+d5NEM+H2O	M+NEM+H2O
	peptide #1	GSPGWVRLALCLTGLVL (6-22)					1755	1880.05	1898.06	1885.08	1903.09					M+d5NEM+H2O		2118.18	2243.23	2261.24	2248.26	2266.27		peptide #4	GSPGWVRLALCLTGLVLSLY (6-25)
						Intensity (peak area)		27856493		1135275			0.0391585		0.0296759	351030	Intensity (peak area)		11475678		473821		15494817
						m/z, 15 ppm		940.527		943.043						750.091	m/z, 15 ppm		1122.12		1124.63		748.414
	peptide #2	ALCLTGL (14-20)					690.385	815.433	833.444	820.465	838.475							902.538	1027.59	1045.6	1032.62	1050.63		peptide #5	ALCLTGLVL (14-22)
					15760259	Intensity (peak area)		778217333	154024460	193114684	16030149	130383165	0.194362	0.0797873	0.0628949	571882	Intensity (peak area)		94101544	4771931	6918966	171504	15292039
					419.741	m/z		815.4332 (1+)	833.4437 (1+)	820.4646 (1+)	838.475	417.2258 (2+)		0.0597817		525.818	m/z		1027.59	1045.6	1032.62	1050.63	523.302
	peptide #3	CLTGLVL (16-22)					718.417	843.464	861.475	848.496	866.506							506.264	631.312	649.323	636.343	654.354		peptide #6	CLTGL (16-20)
						Intensity (peak area)		252691247		17475173			0.064683		0.0879496		Intensity (peak area)		485412011	64180713	48936492	4061090
						m/z		843.4645 (1+)		848.4959 (1+)							m/z		631.312	649.322	636.343	654.354
C43							M	M+NEM	M+NEM+H2O	M+d5NEM	M+d5NEM+H2O
	peptide #1	RALCDVGTA (40-48)					905.451	1030.5	1048.51	1035.53	1053.54
						Intensity (peak area)		226171904	65073478	181568660	29522362		0.420218
						m/z		515.753	524.758	518.269	527.274
	peptide #2	RALCDVGTAI (40-49)					1018.53	1143.58	1161.59	1148.61	1166.62
						Intensity (peak area)		488488137	254046380	398370440	112779334		0.407718	0.404084
						m/z		572.295	581.301	574.811	583.816			0.0182252
	peptide #3	CDVGTA (43-48)					565.229	690.276	708.287	695.308	713.318
						Intensity (peak area)		96153199		60019668			0.384316
						m/z		690.276		695.308
C51							M	M+NEM	M+NEM+H2O	M+d5NEM	M+d5NEM+H2O
	peptide #1	AISASRVF (48-55)					882.45	1007.5	1025.51	1012.53	1030.54
						Intensity (peak area)
						m/z		504.253	513.258	506.769	515.774
	peptide #2	ISASRVF (49-55)					811.413	936.461	954.471	941.492	959.503
						Intensity (peak area)
						m/z		468.734	477.74	471.25	480.255
	peptide #3	SASRVF (50-55)					698.329	823.377	841.387	828.408	846.419
						Intensity (peak area)
						m/z		412.192	421.198	414.708	423.713
C85							M	M+NEM	M+NEM+H2O	M+d5NEM	M+d5NEM+H2O
	peptide #1	GCIFY (84-88)					602.264	727.312	745.323	732.343	750.354
						Intensity (peak area)		828342741		218568180			0.208774
						m/z		727.312		732.343
C96							M	M+NEM	M+NEM+H2O	M+d5NEM	M+d5NEM+H2O
	peptide #1	TLQLLLGCL (89-97)					973.575	1098.62	1116.63	1103.65	1121.66
						Intensity (peak area)		16690584		2030533			0.108462
						m/z		1098.62		1103.65
C132							M	M+NEM	M+NEM+H2O	M+d5NEM	M+d5NEM+H2O
	peptide #1	DFCIV (130-134)					596.275	721.323	739.333	726.354	744.365
						Intensity (peak area)		19938637		80917689			0.802307	0.802307
						m/z		721.323		726.354
	peptide #2
						Intensity (peak area)
						m/z
	peptide #3
						Intensity (peak area)
						m/z
C135							M	M+NEM	M+NEM+H2O	M+d5NEM	M+d5NEM+H2O
	peptide #1	CITTY (135-139)					600.27	725.317	743.328	730.349	748.359
						Intensity (peak area)		5460884		33783668			0.86085	0.86085
						m/z		725.317		730.349
	peptide #2
						Intensity (peak area)
						m/z
	peptide #3
						Intensity (peak area)
						m/z
								two d0-NEM			one d0-NEM, one d5-NEM			two d5-NEM
C43-51							M	M+2NEM	M+2NEM+H2O	M+2(NEM+H2O)	M+NEM+d5NEM	M+NEM+d5NEM+H2O	M+NEM+d5NEM+2H2O	M+2d5NEM	M+2d5NEM+H2O	M+2(d5NEM+H2O)
	peptide #1	RALCDVGTAISC (40-51)					1208.58	1458.67	1476.68	1494.69	1463.7	1481.71	1499.72	1468.73	1486.74	1504.76
						Retention time
						m/z		729.8397 (2+)	738.8445 (2+)		732.3554 (2+)	741.3607 (2+)		734.8711 (2+)	743.8764 (2+)
	peptide #2	CDVGTAISCSR (43-53)					1111.49	1361.58	1379.59	1397.6	1366.61	1384.62	1402.63	1371.65	1389.66	1407.67
						Retention time								40-41,43-44	36.5-39.5
						m/z		681.2951 (2+)	690.3004 (2+)		683.8108 (2+)	692.8161 (2+)		686.3265 (2+)	695.3318 (2+)
	peptide #3	CDVGTAISCSRVF (43-55)					1357.62	1607.72	1625.73	1643.74	1612.75	1630.76	1648.77	1617.78	1635.79	1653.8
						Retention time
						m/z		804.3635 (2+)	813.3688 (2+)	822.3741 (2+)	806.8792 (2+)	815.8845 (2+)	824.8898 (2+)	809.3949 (2+)	818.4002 (2+)	827.4055 (2+)
								two d0-NEM			one d0-NEM, one d5-NEM			two d5-NEM
C132-135							M	M+2NEM	M+2NEM+H2O	M+2(NEM+H2O)	M+NEM+d5NEM	M+NEM+d5NEM+H2O	M+NEM+d5NEM+2H2O	M+2d5NEM	M+2d5NEM+H2O	M+2(d5NEM+H2O)
	peptide #1	DFCIVC (130-135)					699.284	949.379	967.39	985.4	954.411	972.421	990.432	959.442	977.453	995.463
						Retention time		727788			1172007			7379019
						m/z		949.3794 (1+)			954.4107 (1+)			959.4421 (1+)
	peptide #2	DFCIVCI (130-136)					812.368	1062.46	1080.47	1098.48	1067.49	1085.51	1103.52	1072.53	1090.54	1108.55
						Retention time		302492			459652			2445091
						m/z		1062.4635 (1+)			1067.4948 (1+)			1072.5262 (1+)
	peptide #3	DFCIVCIT (130-137)					913.416	1163.51	1181.52	1199.53	1168.54	1186.55	1204.56	1173.57	1191.58	1209.6
						Retention time		3508412			5975873			27585604
						m/z		582.2595 (2+)			584.7752 (2+)			587.2909 (2+)
												[d5/(d5+d0)]
												one d5-NEM	two d5-NEM
										C43-51	peptide #1
											peptide #2
											peptide #3
											avg
											std
										C132-135	peptide #1	0.12631	0.795255
											peptide #2	0.143317	0.762367
											peptide #3	0.161206	0.744151
											avg	0.143611	0.767258
											std	0.0174496	0.0259003

## Sheet: VKOR-C51A-3b
Mascot			Δ mass
log #		NEM	125.048
11239		NEM+H2O	143.058
		d5NEM	130.079
		d5NEM+H2O	148.09
		H	1.00782
							Masses (calculated, monoisotopic, [M+H]+)					Additional	d5/(d0+d5)	avg ± std	d5/(d0+d5)			Masses (calculated, monoisotopic, [M+H]+)
C16					M+d5NEM+H2O		M	M+NEM	M+NEM+H2O	M+d5NEM	M+d5NEM+H2O	M+NEM+H2O						M	M+NEM	M+NEM+H2O	M+d5NEM	M+d5NEM+H2O	M+NEM+H2O
	peptide #1	GSPGWVRLALCLTGLVL (6-22)					1755	1880.05	1898.06	1885.08	1903.09					M+d5NEM+H2O		2118.18	2243.23	2261.24	2248.26	2266.27		peptide #4	GSPGWVRLALCLTGLVLSLY (6-25)
						Retention time							#DIV/0!		0.0383916		Intensity (peak area)		988996		39485
						m/z, 15 ppm										750.091	m/z, 15 ppm		1122.12		1124.63		748.414
	peptide #2	ALCLTGL (14-20)					690.385	815.433	833.444	820.465	838.475							902.538	1027.59	1045.6	1032.62	1050.63		peptide #5	ALCLTGLVL (14-22)
					3822244	Retention time		1852457109	389037576	440847781	36982185	41049293	0.174247	0.0875465	0.0609239	186181	Intensity (peak area)		146140078	6774862	10018758	237581	8045288
					419.741	m/z		815.4332 (1+)	833.4437 (1+)	820.4646 (1+)	838.475	417.2258 (2+)		0.0538957		525.818	m/z		1027.59	1045.6	1032.62	1050.63	523.302
	peptide #3	CLTGLVL (16-22)					718.417	843.464	861.475	848.496	866.506							506.264	631.312	649.323	636.343	654.354		peptide #6	CLTGL (16-20)
						Retention time		392130556		25326134			0.0606677		0.103502		Intensity (peak area)		1660577814	219954816	176923916	40187181
						m/z		843.4645 (1+)		848.4959 (1+)							m/z		631.312	649.322	636.343	654.354
C43							M	M+NEM	M+NEM+H2O	M+d5NEM	M+d5NEM+H2O
	peptide #1	RALCDVGTA (40-48)					905.451	1030.5	1048.51	1035.53	1053.54
						Retention time		138063475	40201501	99153337	14702536		0.389756
						m/z		515.753	524.758	518.269	527.274
	peptide #2	RALCDVGTAI (40-49)					1018.53	1143.58	1161.59	1148.61	1166.62
						Retention time		774449076	315850380	530782072	110565098		0.370368	0.356496
						m/z		572.295	581.301	574.811	583.816			0.0419524
	peptide #3	CDVGTA (43-48)					565.229	690.276	708.287	695.308	713.318
						Retention time		14703719		6586424			0.309365
						m/z		690.276		695.308
C51							M	M+NEM	M+NEM+H2O	M+d5NEM	M+d5NEM+H2O
	peptide #1	AISCSRVF (48-55)					882.45	1007.5	1025.51	1012.53	1030.54
						Retention time							#DIV/0!
						m/z		504.253	513.258	506.769	515.774
	peptide #2	ISCSRVF (49-55)					811.413	936.461	954.471	941.492	959.503
						Retention time							#DIV/0!	#DIV/0!
						m/z		468.734	477.74	471.25	480.255			#DIV/0!
	peptide #3	SCSRVF (50-55)					698.329	823.377	841.387	828.408	846.419
						Retention time							#DIV/0!
						m/z		412.192	421.198	414.708	423.713
C85							M	M+NEM	M+NEM+H2O	M+d5NEM	M+d5NEM+H2O
	peptide #1	GCIFY (84-88)					602.264	727.312	745.323	732.343	750.354
						Retention time		1894978361		474935424			0.200402	0.200402
						m/z		727.312		732.343
C96							M	M+NEM	M+NEM+H2O	M+d5NEM	M+d5NEM+H2O
	peptide #1	TLQLLLGCL (89-97)					973.575	1098.62	1116.63	1103.65	1121.66
						Retention time		147275467		10719775			0.0678487
						m/z		1098.62		1103.65
C132							M	M+NEM	M+NEM+H2O	M+d5NEM	M+d5NEM+H2O
	peptide #1	DFCIV (130-134)					596.275	721.323	739.333	726.354	744.365
						Retention time		56834086		236173296			0.806032	0.806032
						m/z		721.323		726.354
	peptide #2
						Retention time
						m/z
	peptide #3
						Retention time
						m/z
C135							M	M+NEM	M+NEM+H2O	M+d5NEM	M+d5NEM+H2O
	peptide #1	CITTY (135-139)					600.27	725.317	743.328	730.349	748.359
						Retention time		23664567		114747173			0.829028	0.829028
						m/z		725.317		730.349
	peptide #2
						Retention time
						m/z
	peptide #3
						Retention time
						m/z
C43-51							M	M+2NEM	M+2NEM+H2O	M+2(NEM+H2O)	M+NEM+d5NEM	M+NEM+d5NEM+H2O	M+NEM+d5NEM+2H2O	M+2d5NEM	M+2d5NEM+H2O	M+2(d5NEM+H2O)
	peptide #1	RALCDVGTAISC (40-51)					1208.58	1458.67	1476.68	1494.69	1463.7	1481.71	1499.72	1468.73	1486.74	1504.76
						Retention time
						m/z		729.8397 (2+)	738.8445 (2+)		732.3554 (2+)	741.3607 (2+)		734.8711 (2+)	743.8764 (2+)
	peptide #2	CDVGTAISCSR (43-53)					1111.49	1361.58	1379.59	1397.6	1366.61	1384.62	1402.63	1371.65	1389.66	1407.67
						Retention time
						m/z		681.2951 (2+)	690.3004 (2+)		683.8108 (2+)	692.8161 (2+)		686.3265 (2+)	695.3318 (2+)
	peptide #3	CDVGTAISCSRVF (43-55)					1357.62	1607.72	1625.73	1643.74	1612.75	1630.76	1648.77	1617.78	1635.79	1653.8
						Retention time
						m/z		804.3635 (2+)	813.3688 (2+)	822.3741 (2+)	806.8792 (2+)	815.8845 (2+)	824.8898 (2+)	809.3949 (2+)	818.4002 (2+)	827.4055 (2+)
C132-135							M	M+2NEM	M+2NEM+H2O	M+2(NEM+H2O)	M+NEM+d5NEM	M+NEM+d5NEM+H2O	M+NEM+d5NEM+2H2O	M+2d5NEM	M+2d5NEM+H2O	M+2(d5NEM+H2O)
	peptide #1	DFCIVC (130-135)					699.284	949.379	967.39	985.4	954.411	972.421	990.432	959.442	977.453	995.463
						Retention time		2198054			3294729			17357427
						m/z		949.3794 (1+)			954.4107 (1+)			959.4421 (1+)
	peptide #2	DFCIVCI (130-136)					812.368	1062.46	1080.47	1098.48	1067.49	1085.51	1103.52	1072.53	1090.54	1108.55
						Retention time		509103			731877			3917073
						m/z		1062.4635 (1+)			1067.4948 (1+)			1072.5262 (1+)
	peptide #3	DFCIVCIT (130-137)					913.416	1163.51	1181.52	1199.53	1168.54	1186.55	1204.56	1173.57	1191.58	1209.6
						Retention time		2487622			3733754			19782252
						m/z		582.2595 (2+)			584.7752 (2+)			587.2909 (2+)
												[d5/(d5+d0)]
												one d5-NEM	two d5-NEM
										C43-51	peptide #1	#DIV/0!	#DIV/0!
											peptide #2	#DIV/0!	#DIV/0!
											peptide #3	#DIV/0!	#DIV/0!
											avg	#DIV/0!	#DIV/0!
											std	#DIV/0!	#DIV/0!
										C132-135	peptide #1	0.144188	0.759618
											peptide #2	0.14189	0.759409
											peptide #3	0.143586	0.76075
											avg	0.143221	0.759926
											std	0.00119155	0.000721283

## Sheet: VKOR-C51A-Jan15
Mascot			Δ mass
log #		NEM	125.048
11239		NEM+H2O	143.058
		d5NEM	130.079
		d5NEM+H2O	148.09
		H	1.00782
							Masses (calculated, monoisotopic, [M+H]+)					Additional	d5/(d0+d5)	avg ± std	d5/(d0+d5)			Masses (calculated, monoisotopic, [M+H]+)
C16					M+d5NEM+H2O		M	M+NEM	M+NEM+H2O	M+d5NEM	M+d5NEM+H2O	M+NEM+H2O						M	M+NEM	M+NEM+H2O	M+d5NEM	M+d5NEM+H2O	M+NEM+H2O
	peptide #1	GSPGWVRLALCLTGLVL (6-22)					1755	1880.05	1898.06	1885.08	1903.09					M+d5NEM+H2O		2118.18	2243.23	2261.24	2248.26	2266.27		peptide #4	GSPGWVRLALCLTGLVLSLY (6-25)
						Retention time		208654977		5144983			0.0240645		0.044842		Intensity (peak area)		239893650		11262347
						m/z, 15 ppm		940.527		943.043						750.091	m/z, 15 ppm		1122.12		1124.63		748.414
	peptide #2	ALCLTGL (14-20)					690.385	815.433	833.444	820.465	838.475							902.538	1027.59	1045.6	1032.62	1050.63		peptide #5	ALCLTGLVL (14-22)
						Retention time		2911627148	509450934	618968782	50896533		0.163743	0.0701543	0.0467464		Intensity (peak area)		187464867	8145832	9445462	147044
					419.741	m/z		815.4332 (1+)	833.4437 (1+)	820.4646 (1+)	838.475	417.2258 (2+)		0.0509219		525.818	m/z		1027.59	1045.6	1032.62	1050.63	523.302
	peptide #3	CLTGLVL (16-22)					718.417	843.464	861.475	848.496	866.506							506.264	631.312	649.323	636.343	654.354		peptide #6	CLTGL (16-20)
						Retention time		488137595		25496304			0.0496391		0.0918903		Intensity (peak area)		1841753160	234719675	185329647	24785645
						m/z		843.4645 (1+)		848.4959 (1+)							m/z		631.312	649.322	636.343	654.354
C43							M	M+NEM	M+NEM+H2O	M+d5NEM	M+d5NEM+H2O
	peptide #1	RALCDVGTA (40-48)					905.451	1030.5	1048.51	1035.53	1053.54
						Retention time		131234866	32379188	88138895	13155614		0.382375
						m/z		515.753	524.758	518.269	527.274
	peptide #2	RALCDVGTAI (40-49)					1018.53	1143.58	1161.59	1148.61	1166.62
						Retention time		516686384	321321287	368850694	121689259		0.36923	0.359737
						m/z		572.295	581.301	574.811	583.816			0.0285918
	peptide #3	CDVGTA (43-48)					565.229	690.276	708.287	695.308	713.318
						Retention time		24987384		12174468			0.327607
						m/z		690.276		695.308
C51							M	M+NEM	M+NEM+H2O	M+d5NEM	M+d5NEM+H2O
	peptide #1	AISCSRVF (48-55)					882.45	1007.5	1025.51	1012.53	1030.54
						Retention time				48-48.5	39-42		#VALUE!
						m/z		504.253	513.258	506.769	515.774
	peptide #2	ISCSRVF (49-55)					811.413	936.461	954.471	941.492	959.503
						Retention time				46-47	37-49		#VALUE!	#VALUE!
						m/z		468.734	477.74	471.25	480.255			#VALUE!
	peptide #3	SCSRVF (50-55)					698.329	823.377	841.387	828.408	846.419
						Retention time				36.5-37.5	30-34		#VALUE!
						m/z		412.192	421.198	414.708	423.713
C85							M	M+NEM	M+NEM+H2O	M+d5NEM	M+d5NEM+H2O
	peptide #1	GCIFY (84-88)					602.264	727.312	745.323	732.343	750.354
						Retention time		2046269227		474901874			0.188366	0.188366
						m/z		727.312		732.343
C96							M	M+NEM	M+NEM+H2O	M+d5NEM	M+d5NEM+H2O
	peptide #1	TLQLLLGCL (89-97)					973.575	1098.62	1116.63	1103.65	1121.66
						Retention time		301274270		15853054			0.0499896
						m/z		1098.62		1103.65
C132							M	M+NEM	M+NEM+H2O	M+d5NEM	M+d5NEM+H2O
	peptide #1	DFCIV (130-134)					596.275	721.323	739.333	726.354	744.365
						Retention time		102636006		398835985			0.795331	0.795331
						m/z		721.323		726.354
	peptide #2
						Retention time
						m/z
	peptide #3
						Retention time
						m/z
C135							M	M+NEM	M+NEM+H2O	M+d5NEM	M+d5NEM+H2O
	peptide #1	CITTY (135-139)					600.27	725.317	743.328	730.349	748.359
						Retention time		31098629		134575073			0.81229	0.81229
						m/z		725.317		730.349
	peptide #2
						Retention time
						m/z
	peptide #3
						Retention time
						m/z
C43-51							M	M+2NEM	M+2NEM+H2O	M+2(NEM+H2O)	M+NEM+d5NEM	M+NEM+d5NEM+H2O	M+NEM+d5NEM+2H2O	M+2d5NEM	M+2d5NEM+H2O	M+2(d5NEM+H2O)
	peptide #1	RALCDVGTAISC (40-51)					1208.58	1458.67	1476.68	1494.69	1463.7	1481.71	1499.72	1468.73	1486.74	1504.76
						Retention time								56.5-57.5	49-52.5
						m/z		729.8397 (2+)	738.8445 (2+)		732.3554 (2+)	741.3607 (2+)		734.8711 (2+)	743.8764 (2+)
	peptide #2	CDVGTAISCSR (43-53)					1111.49	1361.58	1379.59	1397.6	1366.61	1384.62	1402.63	1371.65	1389.66	1407.67
						Retention time								45-51.5	42-46
						m/z		681.2951 (2+)	690.3004 (2+)		683.8108 (2+)	692.8161 (2+)		686.3265 (2+)	695.3318 (2+)
	peptide #3	CDVGTAISCSRVF (43-55)					1357.62	1607.72	1625.73	1643.74	1612.75	1630.76	1648.77	1617.78	1635.79	1653.8
						Retention time								70.5-71.5	58-66
						m/z		804.3635 (2+)	813.3688 (2+)		806.8792 (2+)	815.8845 (2+)		809.3949 (2+)	818.4002 (2+)
C132-135							M	M+2NEM	M+2NEM+H2O	M+2(NEM+H2O)	M+NEM+d5NEM	M+NEM+d5NEM+H2O	M+NEM+d5NEM+2H2O	M+2d5NEM	M+2d5NEM+H2O	M+2(d5NEM+H2O)
	peptide #1	DFCIVC (130-135)					699.284	949.379	967.39	985.4	954.411	972.421	990.432	959.442	977.453	995.463
						Retention time		4693678			6868136			34071995
						m/z		949.3794 (1+)			954.4107 (1+)			959.4421 (1+)
	peptide #2	DFCIVCI (130-136)					812.368	1062.46	1080.47	1098.48	1067.49	1085.51	1103.52	1072.53	1090.54	1108.55
						Retention time		303123			485227			2440183
						m/z		1062.4635 (1+)			1067.4948 (1+)			1072.5262 (1+)
	peptide #3	DFCIVCIT (130-137)					913.416	1163.51	1181.52	1199.53	1168.54	1186.55	1204.56	1173.57	1191.58	1209.6
						Retention time		3891834			6710472			29532924
						m/z		582.2595 (2+)			584.7752 (2+)			587.2909 (2+)
												[d5/(d5+d0)]
												one d5-NEM	two d5-NEM
										C43-51	peptide #1	#VALUE!	#VALUE!
											peptide #2	#VALUE!	#VALUE!
											peptide #3	#VALUE!	#VALUE!
											avg	#VALUE!	#VALUE!
											std	#VALUE!	#VALUE!
										C132-135	peptide #1	0.150505	0.746639
											peptide #2	0.150293	0.755818
											peptide #3	0.167197	0.735835
											avg	0.155998	0.746098
											std	0.00969843	0.0100022

## Sheet: VKOR-C132A-3a
Mascot			Δ mass
log #		NEM	125.048
11239		NEM+H2O	143.058
		d5NEM	130.079
		d5NEM+H2O	148.09
		H	1.00782
							Masses (calculated, monoisotopic, [M+H]+)					Additional	d5/(d0+d5)	avg ± std	d5/(d0+d5)			Masses (calculated, monoisotopic, [M+H]+)
C16					M+d5NEM+H2O		M	M+NEM	M+NEM+H2O	M+d5NEM	M+d5NEM+H2O	M+NEM+H2O						M	M+NEM	M+NEM+H2O	M+d5NEM	M+d5NEM+H2O	M+NEM+H2O
	peptide #1	GSPGWVRLALCLTGLVL (6-22)					1755	1880.05	1898.06	1885.08	1903.09					M+d5NEM+H2O		2118.18	2243.23	2261.24	2248.26	2266.27		peptide #4	GSPGWVRLALCLTGLVLSLY (6-25)
						Intensity (peak area)		14114108		577500			0.0393082		0.062309	87782	Intensity (peak area)		1094951		91757		1606941
						m/z, 15 ppm		940.527		943.043						750.091	m/z, 15 ppm		1122.12		1124.63		748.414
	peptide #2	ALCLTGL (14-20)					690.385	815.433	833.444	820.465	838.475							902.538	1027.59	1045.6	1032.62	1050.63		peptide #5	ALCLTGLVL (14-22)
					20750540	Intensity (peak area)		1048121898	278247559	226009478	18821306	223232562	0.146311	0.0723681	0.0476986	312948	Intensity (peak area)		70442757	3342677	3887046	71859	11502054
					419.741	m/z		815.4332 (1+)	833.4437 (1+)	820.4646 (1+)	838.475	417.2258 (2+)		0.0400265		525.818	m/z		1027.59	1045.6	1032.62	1050.63	523.302
	peptide #3	CLTGLVL (16-22)					718.417	843.464	861.475	848.496	866.506							506.264	631.312	649.323	636.343	654.354		peptide #6	CLTGL (16-20)
						Intensity (peak area)		216266622		11454168			0.0502992		0.0882824		Intensity (peak area)		764853528	91347556	77521147	5385577
						m/z		843.4645 (1+)		848.4959 (1+)							m/z		631.312	649.322	636.343	654.354
C43							M	M+NEM	M+NEM+H2O	M+d5NEM	M+d5NEM+H2O
	peptide #1	RALCDVGTA (40-48)					905.451	1030.5	1048.51	1035.53	1053.54
						Intensity (peak area)		56437241	13474883	413154686	70648738		0.87374
						m/z		515.753	524.758	518.269	527.274
	peptide #2	RALCDVGTAI (40-49)					1018.53	1143.58	1161.59	1148.61	1166.62
						Intensity (peak area)		58741691	25674171	365770662	118495294		0.851559	0.846066
						m/z		572.295	581.301	574.811	583.816			0.0307899
	peptide #3	CDVGTA (43-48)					565.229	690.276	708.287	695.308	713.318
						Intensity (peak area)		32866155		142794303			0.8129
						m/z		690.276		695.308
C51							M	M+NEM	M+NEM+H2O	M+d5NEM	M+d5NEM+H2O
	peptide #1	AISCSRVF (48-55)					882.45	1007.5	1025.51	1012.53	1030.54
						Intensity (peak area)		20859145	9660690	132145926	64038128		0.865376
						m/z		504.253	513.258	506.769	515.774
	peptide #2	ISCSRVF (49-55)					811.413	936.461	954.471	941.492	959.503
						Intensity (peak area)		72155286	44199769	517903279	260598045		0.869973	0.870867
						m/z		468.734	477.74	471.25	480.255			0.00598799
	peptide #3	SCSRVF (50-55)					698.329	823.377	841.387	828.408	846.419
						Intensity (peak area)		180764769	41638161	1283615470	305838163		0.877251
						m/z		412.192	421.198	414.708	423.713
C85							M	M+NEM	M+NEM+H2O	M+d5NEM	M+d5NEM+H2O
	peptide #1	GCIFY (84-88)					602.264	727.312	745.323	732.343	750.354
						Intensity (peak area)		1006890896		152262815			0.131357	0.131357
						m/z		727.312		732.343
C96							M	M+NEM	M+NEM+H2O	M+d5NEM	M+d5NEM+H2O
	peptide #1	TLQLLLGCL (89-97)					973.575	1098.62	1116.63	1103.65	1121.66
						Intensity (peak area)		50650267		2823591			0.0528032
						m/z		1098.62		1103.65
C132							M	M+NEM	M+NEM+H2O	M+d5NEM	M+d5NEM+H2O
	peptide #1	DFAIV (130-134)					596.275	721.323	739.333	726.354	744.365
						Intensity (peak area)
						m/z		721.323		726.354
	peptide #2
						Intensity (peak area)
						m/z
	peptide #3
						Intensity (peak area)
						m/z
C135							M	M+NEM	M+NEM+H2O	M+d5NEM	M+d5NEM+H2O
	peptide #1	CITTY (135-139)					600.27	725.317	743.328	730.349	748.359
						Intensity (peak area)		128418849		39274383			0.234204	0.234204
						m/z		725.317		730.349
	peptide #2
						Intensity (peak area)
						m/z
	peptide #3
						Intensity (peak area)
						m/z
								two d0-NEM			one d0-NEM, one d5-NEM			two d5-NEM
C43-51							M	M+2NEM	M+2NEM+H2O	M+2(NEM+H2O)	M+NEM+d5NEM	M+NEM+d5NEM+H2O	M+NEM+d5NEM+2H2O	M+2d5NEM	M+2d5NEM+H2O	M+2(d5NEM+H2O)
	peptide #1	RALCDVGTAISC (40-51)					1208.58	1458.67	1476.68	1494.69	1463.7	1481.71	1499.72	1468.73	1486.74	1504.76
						Retention time		21345171	11913325		72818850	32622642		360621262	143846559
						m/z		729.8397 (2+)	738.8445 (2+)		732.3554 (2+)	741.3607 (2+)		734.8711 (2+)	743.8764 (2+)
	peptide #2	CDVGTAISCSR (43-53)					1111.49	1361.58	1379.59	1397.6	1366.61	1384.62	1402.63	1371.65	1389.66	1407.67
						Retention time		11268366	2442501		32587386	7584769		154601324	52860722
						m/z		681.2951 (2+)	690.3004 (2+)		683.8108 (2+)	692.8161 (2+)		686.3265 (2+)	695.3318 (2+)
	peptide #3	CDVGTAISCSRVF (43-55)					1357.62	1607.72	1625.73	1643.74	1612.75	1630.76	1648.77	1617.78	1635.79	1653.8
						Retention time		98501420	42007915	3415610	282775581	119543574	7873210	1313391461	629967573	35864942
						m/z		804.3635 (2+)	813.3688 (2+)	822.3741 (2+)	806.8792 (2+)	815.8845 (2+)	824.8898 (2+)	809.3949 (2+)	818.4002 (2+)	827.4055 (2+)
								two d0-NEM			one d0-NEM, one d5-NEM			two d5-NEM
C132-135							M	M+2NEM	M+2NEM+H2O	M+2(NEM+H2O)	M+NEM+d5NEM	M+NEM+d5NEM+H2O	M+NEM+d5NEM+2H2O	M+2d5NEM	M+2d5NEM+H2O	M+2(d5NEM+H2O)
	peptide #1	DFCIVC (130-135)					699.284	949.379	967.39	985.4	954.411	972.421	990.432	959.442	977.453	995.463
						Retention time
						m/z		949.3794 (1+)			954.4107 (1+)			959.4421 (1+)
	peptide #2	DFCIVCI (130-136)					812.368	1062.46	1080.47	1098.48	1067.49	1085.51	1103.52	1072.53	1090.54	1108.55
						Retention time
						m/z		1062.4635 (1+)			1067.4948 (1+)			1072.5262 (1+)
	peptide #3	DFCIVCIT (130-137)					913.416	1163.51	1181.52	1199.53	1168.54	1186.55	1204.56	1173.57	1191.58	1209.6
						Retention time
						m/z		582.2595 (2+)			584.7752 (2+)			587.2909 (2+)
												[d5/(d5+d0)]
												one d5-NEM	two d5-NEM
										C43-51	peptide #1	0.163941	0.784349
											peptide #2	0.153713	0.793824
											peptide #3	0.161918	0.78127
											avg	0.159857	0.786481
											std	0.00541625	0.00654303
										C132-135	peptide #1
											peptide #2
											peptide #3
											avg
											std

[truncated: 20 more sheets: VKOR-C132A-3b, VKOR-C132A-Jan15, VKOR-C135A-3a, VKOR-C135A-3b, VKOR-C135A-Jan15, VKOR-KO5h-3a, VKOR-KO5h-3b, VKOR-KO5h-Jan15, C43A-KO-5h, C43A-KO-5h-2, C43A-KO-5h-3, C51A-KO-1, C51A-KO-2, C51A-KO-3, C132A-KO-1, C132A-KO-2, C132A-KO-3, C135A-KO-1, C135A-KO-2, C135A-KO-3]
